# Supplementary material for: Dynamic Double-Networked Hydrogels by Hybridizing PVA and Herbal Polysaccharides: Improved Mechanical Properties and Selective Antibacterial Activity
Source: Gels. 2024 Dec 13;10(12):821. doi: 10.3390/gels10120821 (PMC11675697; doi:10.3390/gels10120821)
Supplement: Supplementary file 1 [file gels-10-00821-s001.zip]

Archive with 2 entries (2 files):
- gels-3323697-Supplementary Materials .pdf
- video.mp4
